# Supplementary material for: Network analysis of autistic disease comorbidities in Chinese children based on ICD-10 codes
Source: BMC Med Inform Decis Mak. 2020 Oct 17;20:268. doi: 10.1186/s12911-020-01282-z (PMC7568351; doi:10.1186/s12911-020-01282-z)
Supplement: Supplementary file 1 — Additional file 1. Table 1. Disease generalization in ICD-10 codes. Table 2. Comparison among OMOP ID, Concept Code and the generlization ICD-10 codes. Table 3. The rules verified by literatures. Table 4. The rules discoveried by FP-growth algorithm. [file 12911_2020_1282_MOESM1_ESM.xlsx]

## Sheet: table 1
Table 1 Disease generalization in ICD-10 codes
Diag_Code	Diag_Name	Generalization_Code	Generalization_DiagName	Generalization_Level
R94.001	EEG abnormality	R94.001	abnormal electroencephalography	0
R29.300	abnormal posture	R29.300	abnormal posture	0
R63.000	lack of appetite	R63.000	anorexia	0
J40.x00	bronchitis	J40.x00	bronchitis, not specified as acute or chronic	0
G80.900	cerebral palsy (cerebral palsy)	G80.900	cerebral palsy, unspecified	0
F93.900	childhood emotional disorder	F93.900	childhood emotional disorder, unspecified	0
Q99.900	chromosomal abnormality	Q99.900	chromosomal abnormality, unspecified	0
J32.900	chronic sinusitis	J32.900	chronic sinusitis, unspecified	0
Q24.900	congenital heart disease	Q24.900	congenital malformation of heart, unspecified	0
F32.901	depression	F32.901	depressive episode, unspecified	0
M85.900	bone density and structural disorders	M85.900	disorder of bone density and structure, unspecified, multiple sites	0
H93.9001	hearing loss	H93.9001	disorder of ear, unspecified	0
H93.300	auditory neuropathy	H93.300	disorders of acoustic nerve	0
R50.900	heat	R50.900	fever, unspecified	0
K30.x00	indigestion	K30.x00	functional dyspepsia	0
F41.101	anxiety state	F41.101	generalized anxiety disorder	0
R90.000	intracranial space-occupying lesion	R90.000	intracranial space-occupying lesion	0
E66.900	obesity	E66.900	obesity, unspecified	0
F07.001	frontal lobe syndrome	F07.001	organic personality disorder	0
R90.800	central nervous system diagnostic imaging examination	R90.800	other abnormal findings on diagnostic imaging of central nervous system	0
E22.802	central precocious puberty	E22.802	other hyperfunction of pituitary gland	0
E16.103	hyperinsulinemia (functional)	E16.103	other hypoglycaemia	0
M62.815	loss of muscle tone	M62.815	other specified disorders of muscle, shoulder region	0
F40.901	terror state	F40.901	phobic anxiety disorder, unspecified	0
E30.100	sexual precocity	E30.100	precocious puberty	0
E34.301	short stature	E34.301	short stature, not elsewhere classified	0
F82.x00	specific motor function developmental disorder	F82.x00	specific developmental disorder of motor function	0
R45.700	emotional impulses and tension	R45.700	state of emotional shock and stress, unspecified	0
R46.200	strange and puzzling behavior	R46.200	strange and inexplicable behaviour	0
D56.900	thalassemia	D56.900	thalassaemia, unspecified	0
F89.x00	developmental disorder	F89.x00	unspecified disorder of psychological development	0
E46.x00	malnutrition	E46.x00	unspecified protein-energy malnutrition	0
R32.x01	enuresis	R32.x01	unspecified urinary incontinence	0
H53.900	vision disorder	H53.900	visual disturbance, unspecified	0
N62.x00	hypermastia	N62.x00	hypermastia	0
I42.900	cardiac disease	I42.900	cardiac disease	0
F99.x00	mental disorder	F99.x00	mental disorder	0
K08.801	toothache	K08.801	toothache	0
G31.902	brain atrophy	G31.902	brain atrophy	0
F42.900	compulsive disorder	F42.900	compulsive disorder	0
F84.200	reiter syndrome	F84.200	reiter syndrome	0
F43.200	adaptation disorder	F43.200	adaptation disorder	0
B94.100	the sequela of viral encephalitis	B94.100	the sequela of viral encephalitis	0
C91.000	acute lymphoblastic leukemia	C91.000	acute lymphoblastic leukemia	0
R90.804	brain softening	R90.804	brain softening	0
Q61.300	polycystic kidney	Q61.300	polycystic kidney	0
Q85.100	tuberous sclerosis	Q85.100	tuberous sclerosis	0
Q17.302	congenital auricular deformity	Q17.302	congenital auricular deformity	0
J69.001	aspiration pneumonia	J69.001	aspiration pneumonia	0
K76.807	hepatic cyst	K76.807	hepatic cyst	0
R19.500	abnormal stool, other	R19.500	abnormal stool, other	0
Q93.501	angel syndrome	Q93.501	angel syndrome	0
J39.900	upper respiratory disease	J39.900	upper respiratory disease	0
D53.900	nutritional anemia	D53.900	nutritional anemia	0
F05.801	epileptic disturbance	F05.801	epileptic disturbance	0
P91.200	neonatal white matter softening	P91.200	neonatal white matter softening	0
P57.901	neonatal bilirubin encephalopathy	P57.901	neonatal bilirubin encephalopathy	0
K52.916	diarrhea	K52.916	diarrhea	0
Q96.900	turner syndrome	Q96.900	turner syndrome	0
P12.000	neonatal head hematoma caused by birth injury	P12.000	neonatal head hematoma caused by birth injury	0
K08.302	residual crown	K08.302	residual crown	0
A49.103	streptococcal infection syndrome	A49.103	streptococcal infection syndrome	0
R40.201	loss of consciousness	R40.201	loss of consciousness	0
F84.500	asperger syndrome	F84.500	asperger syndrome	0
R55.x01	syncope and collapse	R55.x01	syncope and collapse	0
K52.908	chronic diarrhea	K52.908	chronic diarrhea	0
R93.000	abnormal findings of the skull and head diagnostic imaging examination, NEC	R93.000	abnormal findings of the skull and head diagnostic imaging examination, NEC	0
G71.001	progressive muscular dystrophy	G71.001	progressive muscular dystrophy	0
F09.x01	symptomatic mental disorder	F09.x01	symptomatic mental disorder	0
F94.900	childhood social dysfunction	F94.900	childhood social dysfunction	0
J98.414	lung infection	J98.414	lung infection	0
L51.802	exudative polymorphic erythema	L51.802	exudative polymorphic erythema	0
E44.100	mild malnutrition	E44.100	mild malnutrition	0
K59.000	constipation	K59.000	constipation	0
K59.900	intestinal dysfunction	K59.900	intestinal dysfunction	0
B08.401	hand, foot and mouth disease	B08.401	hand, foot and mouth disease	0
P05.001	low birth weight	P05.001	low birth weight	0
A49.809	helicobacter pylori infection	A49.809	helicobacter pylori infection	0
K26.701	chronic duodenal ulcer	K26.701	chronic duodenal ulcer	0
K29.603	erosive gastritis	K29.603	erosive gastritis	0
D70.x00	granulocyte deficiency	D70.x00	granulocyte deficiency	0
D76.101	hemophagocytic syndrome	D76.101	hemophagocytic syndrome	0
I73.901	intermittent cicada	I73.901	intermittent cicada	0
H91.300	deafness	H91.300	deafness	0
P07.300	premature baby, other	P07.300	premature baby, other	0
Q76.001	recessive cleft palate	Q76.001	recessive cleft palate	0
Q89.300	visceral inversion	Q89.300	visceral inversion	0
D66.x01	hemophilia type a	D66.x01	hemophilia type a	0
N12.x03	renal tubular disease	N12.x03	renal tubular disease	0
Q12.000	congenital cataract	Q12.000	congenital cataract	0
R80.x02	proteinuria	R80.x02	proteinuria	0
K92.901	gastrointestinal dysfunction	K92.901	gastrointestinal dysfunction	0
R94.101	abnormal visual excitation potential	R94.101	abnormal visual excitation potential	0
F84.300	childhood disintegration disorder, other specific	F84.300	childhood disintegration disorder, other specific	0
I62.900	intracranial hemorrhage (non-invasive)	I62.900	intracranial hemorrhage (non-invasive)	0
G81.900	hemiplegia	G81.900	hemiplegia	0
M21.002	acquired knee valgus	M21.002	acquired knee valgus	0
B25.900	cytomegalovirus disease	B25.900	cytomegalovirus disease	0
R94.600	abnormal results of thyroid function tests	R94.600	abnormal results of thyroid function tests	0
R23.000	hairpin (purple)	R23.000	hairpin (purple)	0
P00.9001	high risk child	P00.9001	high risk child	0
G31.903	cerebellar atrophy	G31.903	cerebellar atrophy	0
N83.201	ovarian cyst	N83.201	ovarian cyst	0
H26.900	cataract	H26.900	cataract	0
R10.400	stomach ache	R10	abdominal and pelvic pain	1
R10.402	stomach ache	R10	abdominal and pelvic pain	1
R25.100	tremor	R25	abnormal involuntary movements	1
R25.803	abnormally involuntary movement	R25	abnormal involuntary movements	1
R25.000	abnormal head movement	R25	abnormal involuntary movements	1
R25.001	paroxysmal nodule	R25	abnormal involuntary movements	1
R25.800	abnormal involuntary movement, other	R25	abnormal involuntary movements	1
R26.801	abnormal gait and movement	R26	abnormalities of gait and mobility	1
R26.802	unstable walking	R26	abnormalities of gait and mobility	1
D55.001	broad bean disease	D55	anaemia due to enzyme disorders	1
D55.0001	lack of glucose-6-phosphate dehydrogenase	D55	anaemia due to enzyme disorders	1
F84.000	Childhood autism	F84	autism	1
F84.100	atypical autism	F84	autism	1
F84.001	infant autism	F84	autism	1
F84.002	childhood psychosis	F84	autism	1
J35.100	tonsil hypertrophy	J35	chronic diseases of tonsils and adenoids	1
J35.200	adenoid hypertrophy	J35	chronic diseases of tonsils and adenoids	1
Q36.900	unilateral cleft lip	Q36	cleft lip	1
Q36.100	median cleft lip	Q36	cleft lip	1
Q35.900	splitting	Q35	cleft palate	1
Q35.903	incomplete cleft palate	Q35	cleft palate	1
H90.501	congenital deafness	H90	conductive and sensorineural hearing loss	1
H90.2001	conductive hearing loss	H90	conductive and sensorineural hearing loss	1
R56.803	convulsions	R56	convulsions, not elsewhere classified	1
R56.800	special horror	R56	convulsions, not elsewhere classified	1
R56.000	febrile seizures	R56	convulsions, not elsewhere classified	1
R56.801	epileptic seizure	R56	convulsions, not elsewhere classified	1
R56.001	febrile seizure	R56	convulsions, not elsewhere classified	1
G04.911	encephalomyelitis	G04	encephalitis, myelitis and encephalomyelitis	1
G04.801	autoimmune encephalitis	G04	encephalitis, myelitis and encephalomyelitis	1
F90.900	attention deficit hyperactivity disorder, ADHD	F90	attention deficit hyperactivity disorder, ADHD	1
F90.000	attention deficit hyperactivity disorder, ADHD	F90	attention deficit hyperactivity disorder, ADHD	1
R62.000	developmental index delay	R62	lack of expected normal physiological development	1
R62.801	growth retardation	R62	lack of expected normal physiological development	1
D64.900	anemia	D64	other anaemias	1
D64.901	mild anemia	D64	other anaemias	1
D64.902	moderate anemia	D64	other anaemias	1
F98.900	behavioral and emotional disorders usually occurring in childhood and adolescence	F98	other behavioural and emotional disorders with onset usually occurring in childhood and adolescence	1
F98.802	biting nails	F98	other behavioural and emotional disorders with onset usually occurring in childhood and adolescence	1
G47.900	sleep disorder	G47	sleep disorders	1
G47.301	obstructive sleep apnea syndrome	G47	sleep disorders	1
G47.800	sleep disorder, other	G47	sleep disorders	1
F45.806	baby genital friction	F45	somatoform disorders	1
F81.900	learning skills developmental disorders	F81	specific developmental disorders of scholastic skills	1
F81.800	specific skills developmental disorders	F81	specific developmental disorders of scholastic skills	1
F80.900	speech and language developmental disorders	F80	specific developmental disorders of speech and language	1
F80.100	expressive language disorder	F80	specific developmental disorders of speech and language	1
F80.901	speech and language developmental disorders	F80	specific developmental disorders of speech and language	1
F80.800	speech and language development disorders, others	F80	specific developmental disorders of speech and language	1
R47.802	speech disorder	R47	speech disturbances, not elsewhere classified	1
R47.001	language difficulty	R47	speech disturbances, not elsewhere classified	1
R47.101	incomplete sound	R47	speech disturbances, not elsewhere classified	1
F95.900	tic disorder	F95	tic disorders	1
F95.800	tic disorder, other	F95	tic disorders	1
H54.900	vision defect, binocular	H54	visual impairment including blindness (binocular or monocular)	1
H54.000	blind, binocular	H54	visual impairment including blindness (binocular or monocular)	1
K02.8001	deep pit	K02	dental caries	1
K02.900	caries	K02	dental caries	1
R11.x01	periodic vomiting	R11	nausea and vomiting	1
R11.x03	vomiting	R11	nausea and vomiting	1
J21.901	acute asthmatic bronchitis	J20-J22	acute bronchitis, unspecified	2
J20.900	acute bronchitis	J20-J22	acute bronchitis, unspecified	2
J06.900	acute upper respiratory tract infection	J00-J06	acute nasopharyngitis	2
J00.x00	acute nasopharyngitis (cold)	J00-J06	acute nasopharyngitis	2
J01.900	acute sinusitis	J00-J06	acute nasopharyngitis	2
J15.902	community acquired pneumonia, non-severe	J10-J18	influenza and pneumonia	2
J15.903	community acquired pneumonia, severe	J10-J18	influenza and pneumonia	2
J18.0002	asthmatic bronchopneumonia	J10-J18	influenza and pneumonia	2
G23.900	basal ganglion degeneration	G20-G26	extrapyramidal and motor disorders	2
G25.903	basal ganglion lesion	G20-G26	extrapyramidal and motor disorders	2
G24.902	movement disorder	G20-G26	extrapyramidal and motor disorders	2
G24.801	paroxysmal dystonia	G20-G26	extrapyramidal and motor disorders	2
G25.300	myoclonus	G20-G26	extrapyramidal and motor disorders	2
E72.303	glutaric aciduria	E70-E90	metabolic disorder	2
E72.201	hyperammonemia	E70-E90	metabolic disorder	2
E87.206	congenital hyperlactosis	E70-E90	metabolic disorder	2
E72.005	rocky syndrome	E70-E90	metabolic disorder	2
E88.901	metabolic disorder	E70-E90	metabolic disorder	2
G40.900	epilepsy	G40-G41	epilepsy	2
G40.901	epilepsy	G40-G41	epilepsy	2
G40.100	local correlation (focal) (partial) symptomatic epilepsy and epilepsy with simple seizures	G40-G41	epilepsy	2
G40.8001	secondary epilepsy	G40-G41	epilepsy	2
G40.304	child absence epilepsy	G40-G41	epilepsy	2
G41.801	continuous slow-wave complex epilepsy in slow wave sleep	G40-G41	epilepsy	2
G40.103	symptomatic focal epilepsy	G40-G41	epilepsy	2
G41.802	comprehensive status epilepticus	G40-G41	epilepsy	2
G40.303	idiopathic generalized epilepsy	G40-G41	epilepsy	2
G93.001	arachnoid cyst	G90-G99	hydrocephalus, unspecified	2
G93.805	brain calcification	G90-G99	hydrocephalus, unspecified	2
G91.900	hydrocephalus	G90-G99	hydrocephalus, unspecified	2
G93.402	leukoylopathy	G90-G99	hydrocephalus, unspecified	2
G98.x00	nervous system	G90-G99	hydrocephalus, unspecified	2
G93.403	metabolic encephalopathy	G90-G99	hydrocephalus, unspecified	2
G93.000	cerebral cyst	G90-G99	hydrocephalus, unspecified	2
G93.808	ventricular dilatation	G90-G99	hydrocephalus, unspecified	2
E03.900	hypothyroidism	E00-E07	disorders of thyroid gland	2
E05.801	thyroid stimulating hormone	E00-E07	disorders of thyroid gland	2
Q04.8001	chiari malformation	Q00-Q07	congenital malformation of the nervous system	2
Q02.x00	microcephaly	Q00-Q07	congenital malformation of the nervous system	2
Q04.303	brain hypoplasia	Q00-Q07	congenital malformation of the nervous system	2
F79.901	mental retardation	F70-F79	mild mental retardation	2
F79.900	mental retardation,without mention of impairment of behavior	F70-F79	mild mental retardation	2
F78.100	mental retardation	F70-F79	mild mental retardation	2
F70.900	mild mental retardation	F70-F79	mild mental retardation	2
F78.800	mental retardation, other behavioral deficits	F70-F79	mild mental retardation	2
F79.100	mental retardation, significant behavioral deficits that require attention or treatment	F70-F79	mild mental retardation	2
F71.900	moderate mental retardation	F70-F79	mild mental retardation	2
F78.000	mental retardation, other non- or minor behavioral defects	F70-F79	mild mental retardation	2
F79.000	mental retardation, no or slight behavioral deficit	F70-F79	mild mental retardation	2
N05.900	nephritis syndrome	N00-N08	glomerular disease	2
N04.900	nephrotic syndrome	N00-N08	glomerular disease	2
L30.900	dermatitis	L20-L30	atopic dermatitis	2
L30.902	eczema	L20-L30	atopic dermatitis	2
L20.800	atopic dermatitis, other	L20-L30	atopic dermatitis	2
E14.100	diabetes with ketoacidosis	E10-E14	type 1 diabetes mellitus	2
E14.900	diabetes	E10-E14	type 1 diabetes mellitus	2
E10.900	type 1 diabetes	E10-E14	type 1 diabetes mellitus	2
Q54.900	hypospadias	Q50-Q56	congenital malformation of the reproductive system	2
Q53.902	cryptorchidism	Q50-Q56	congenital malformation of the reproductive system	2
E55.001	rickets	E50-E64	other nutritional deficiencies	2
E61.900	lack of nutrients	E50-E64	other nutritional deficiencies	2
E58.x00	dietary calcium deficiency	E50-E64	other nutritional deficiencies	2
E60.x00	dietary zinc deficiency	E50-E64	other nutritional deficiencies	2
E55.900	vitamin d deficiency	E50-E64	other nutritional deficiencies	2
E61.100	iron deficiency	E50-E64	other nutritional deficiencies	2
E50.900	vitamin a deficiency	E50-E64	other nutritional deficiencies	2
E53.900	vitamin b deficiency	E50-E64	other nutritional deficiencies	2

## Sheet: table 2
Table 2 Comparison among OMOP ID, Concept Code and the generlization ICD-10 codes
OMOP_ID	Concept_Name	VOCABULARY	Concept_code	ICD10_Generlization	ICD10_GenerlizationName	Remarks
4154783	Finding of general physiological development	SNOMED	271616002	R62	Lack of expected normal physiological development
438409	Attention deficit hyperactivity disorder	SNOMED	406506008	F90	Hyperkinetic disorders
440383	Depressive disorder	SNOMED	35489007	F32.901	Depressive episode, unspecified
4148091	Developmental disorder of motor function	SNOMED	268674003	F82.x00	Specific developmental disorder of motor function
380375	Organic personality disorder	SNOMED	36217008	F07.001	Organic personality disorder
435524	Sleep disorder	SNOMED	39898005	G47	Sleep disorders
75909	Disorder of bone	SNOMED	76069003	M85.900	Disorder of bone density and structure, unspecified, multiple sites
26378	Hyperpituitarism	SNOMED	10649000	E22.802	Other hyperfunction of pituitary gland
4267558	Precocious puberty	SNOMED	400179000	E30.100	Precocious puberty
432347	Chronic disease of tonsils AND/OR adenoids	SNOMED	16358007	J35	Chronic diseases of tonsils and adenoids
4096201	Dietary calcium deficiency	SNOMED	190656001	E58.x00	Dietary calcium deficiency
4146209	Iron deficiency	SNOMED	35240004	E61.100	Iron deficiency
435227	Nutritional deficiency disorder	SNOMED	70241007	E61.900	Deficiency of nutrient element, unspecified
4101283	Dietary zinc deficiency	SNOMED	190661004	E60.x00	Dietary zinc deficiency
440076	Short stature disorder	SNOMED	237836003	E34.301	Short stature, not elsewhere classified
380378	Epilepsy	SNOMED	84757009	G40-G41	Epilepsy	G40
4332304	Status epilepticus	SNOMED	230456007	G40-G41	Status epilepticus	G41
24609	Hypoglycemia	SNOMED	302866003	E16.103	Other hypoglycaemia
436373	Developmental speech disorder	SNOMED	1145003	F80	Specific developmental disorders of speech and language
377091	Seizure	SNOMED	91175000	R56	Convulsions, not elsewhere classified
378144	Disorder of basal ganglia	SNOMED	70835005	G20-G26	Degenerative disease of basal ganglia, unspecified	G23.9
375800	Dystonia	SNOMED	15802004	G20-G26	dyskinesia or Paroxysmal dystonia	G24.8 G24.9
441553	Myoclonus	SNOMED	17450006	G20-G26	Myoclonus	G25.3
372604	Movement disorder	SNOMED	60342002	G20-G26	Extrapyramidal and movement disorder, unspecified	G25.9
437643	Abnormal gait	SNOMED	22325002	R26	Abnormalities of gait and mobility
260427	Common cold	SNOMED	82272006	J00-J06	Acute nasopharyngitis [common cold]	J00
260123	Acute sinusitis	SNOMED	15805002	J00-J06	Acute sinusitis	J01
434153	Congenital chromosomal disease	SNOMED	74345006	Q99.900	Chromosomal abnormality, unspecified
256451	Bronchitis	SNOMED	32398004	J40.x00	Bronchitis, not specified as acute or chronic
137275	Disorder of muscle	SNOMED	129565002	M62.815	Other specified disorders of muscle, shoulder region
439842	Disorder of acoustic nerve	SNOMED	77949003	H93.300	Disorders of acoustic nerve
432612	Mild intellectual disability	SNOMED	86765009	F70-F79	Mild mental retardation, Without mention of impairment of behaviour	F70.9
436682	Moderate intellectual disability	SNOMED	61152003	F70-F79	Moderate mental retardation, without mention of impairment of behaviour	F71.9
4043545	Developmental mental disorder	SNOMED	129104009	F70-F79	Other mental retardation	F78
40277917	Intellectual disability	SNOMED	110359009	F70-F79	Mental retardation	F79.1 F79.9
381114	Microcephalus	SNOMED	1829003	Q00-Q07	Microcephaly	Q02
372423	Reduction deformities of brain	SNOMED	204032005	Q00-Q07	Other reduction deformities of brain	Q04.3
4079975	Congenital malformation	SNOMED	276654001	Q00-Q07	Other specified congenital malformations of brain	Q04.8
433758	Childhood emotional disorder	SNOMED	268664001	F93.900	Childhood emotional disorder, unspecified
4043738	Hydrocephalus	SNOMED	230745008	G90-G99	Hydrocephalus, unspecified	G91.9
372887	Disorder of brain	SNOMED	81308009	G90-G99	Other disorders of brain	G93
376337	Disorder of nervous system	SNOMED	118940003	G90-G99	Other disorders of nervous system, not elsewhere classified	G98
432451	Abnormal results function studies of central nervous system	SNOMED	274520005	R94.001	Abnormal electroencephalography
435784	Somatoform disorder	SNOMED	31297008	F45	Somatoform disorders
4309779	Intracranial space-occupying lesion	SNOMED	8533009	R90.000	Intracranial space-occupying lesion
4134120	Cerebral palsy	SNOMED	128188000	G80.900	Cerebral palsy, unspecified
434902	Autistic disorder of childhood onset	SNOMED	43614003	F84	Childhood autism	F84.0
4338037	Atypical autism	SNOMED	231536004	F84	Atypical autism	F84.1
381839	Tic disorder	SNOMED	568005	F95	Tic disorders
376229	Abnormal involuntary movement	SNOMED	260912008	R25	Abnormal involuntary movements
378161	Disorder of ear	SNOMED	25906001	H93.9001	Disorder of ear, unspecified
4025200	Mental disorder of infancy, childhood or adolescence	SNOMED	106013002	F98	Other behavioural and emotional disorders with onset usually occurring in childhood and adolescence
4140301	Disorder of aromatic amino acid metabolism	SNOMED	426655001	E70-E90	Disorder of aromatic amino-acid metabolism, unspecified	E70.9
437530	Disorder of lipid metabolism	SNOMED	267431006	E70-E90	Disorders of lipoprotein metabolism and other lipidaemias	E78
440066	Disorder of purine and pyrimidine metabolism	SNOMED	238006008	E70-E90	Disorders of purine and pyrimidine metabolism	E79
438719	Active rickets	SNOMED	190640006	E55.001	Rickets, active
4102986	Disorder of psychological development	SNOMED	192562009	F89.x00	Unspecified disorder of psychological development
435642	Disturbance in speech	SNOMED	29164008	R47	Speech disturbances, not elsewhere classified
4116811	Pain of truncal structure	SNOMED	301366005	R10	Abdominal and pelvic pain
260139	Acute bronchitis	SNOMED	10509002	J20-J22	Acute bronchitis, unspecified	J20.9
260125	Acute bronchiolitis	SNOMED	5505005	J20-J22	Acute bronchiolitis, unspecified	J21.9
140673	Hypothyroidism	SNOMED	40930008	E00-E07	Hypothyroidism, unspecified	E03.9
138387	Thyrotoxicosis	SNOMED	90739004	E00-E07	Other thyrotoxicosis	E05.8
439777	Anemia	SNOMED	271737000	D64	Other anaemias
444238	Anemia due to enzyme deficiency	SNOMED	111577008	D55	Anaemia due to enzyme disorders
437663	Fever	SNOMED	386661006	R50.900	Fever, unspecified
4168682	Strange and inexplicable behavior	SNOMED	274650007	R46.200	Strange and inexplicable behaviour
133834	Atopic dermatitis	SNOMED	24079001	L20-L30	Other atopic dermatitis	L20.8
45766714	Inflammatory dermatosis	SNOMED	703938007	L20-L30	Dermatitis, unspecified	L30.9
4023310	Blindness AND/OR vision impairment level	SNOMED	105597003	H54	Visual impairment including blindness (binocular or monocular)
436070	Vitamin D deficiency	SNOMED	34713006	E55.900	Vitamin D deficiency, unspecified
30978	Thalassemia	SNOMED	40108008	D56.900	Thalassaemia, unspecified
40484908	Imaging of brain abnormal	SNOMED	442731005	R90.800	Other abnormal findings on diagnostic imaging of central nervous system
442165	Loss of appetite	SNOMED	79890006	R63.000	Anorexia
4269314	Mental state finding	SNOMED	36456004	R45.700	State of emotional shock and stress, unspecified
197672	Urinary incontinence	SNOMED	165232002	R32.x01	Unspecified urinary incontinence
439935	Abnormal posture	SNOMED	43029002	R29.300	Abnormal posture
437655	Undescended testicle	SNOMED	204878001	Q50-Q56	Undescended testicle, unspecified	Q53.9
196528	Hypospadias	SNOMED	416010008	Q50-Q56	Hypospadias, unspecified	Q54.9
133861	Cleft lip	SNOMED	80281008	Q36	Cleft lip
135923	Cleft palate	SNOMED	87979003	Q35	Cleft palate
312723	Congenital heart disease	SNOMED	13213009	Q24.900	Congenital malformation of heart, unspecified
195314	Nephrotic syndrome	SNOMED	52254009	N00-N08	Nephrotic syndrome, unspecified	N04.9
4298809	Nephritic syndrome	SNOMED	7724006	N00-N08	Unspecified nephritic syndrome, unspecified	N05.9
4289526	Nonulcer dyspepsia	SNOMED	3696007	K30.x00	Functional dyspepsia
257012	Chronic sinusitis	SNOMED	40055000	J32.900	Chronic sinusitis, unspecified
257315	Bacterial pneumonia	SNOMED	53084003	J10-J18	Bacterial pneumonia, unspecified	J15.9
256722	Bronchopneumonia	SNOMED	396285007	J10-J18	Bronchopneumonia, unspecified	J18.0
377889	Hearing loss	SNOMED	15188001	H90	Conductive and sensorineural hearing loss
374034	Visual disturbance	SNOMED	63102001	H53.900	Visual disturbance, unspecified
4147498	Encephalitis, myelitis and encephalomyelitis	SNOMED	267576008	G04	Encephalitis, myelitis and encephalomyelitis
4085156	Developmental academic disorder	SNOMED	1855002	F81	Specific developmental disorders of scholastic skills
434613	Generalized anxiety disorder	SNOMED	21897009	F41.101	Generalized anxiety disorder
4304010	Phobic disorder	SNOMED	386810004	F40.901	Phobic anxiety disorder, unspecified
433736	Obesity	SNOMED	414916001	E66.900	Obesity, unspecified
433163	Deficiency of macronutrients	SNOMED	238107002	E46.x00	Unspecified protein-energy malnutrition
443412	Type 1 diabetes mellitus without complication	SNOMED	313435000	E10-E14	Type 1 diabetes mellitus, Without complications	E10.9
443727	Diabetic ketoacidosis	SNOMED	420422005	E10-E14	Unspecified diabetes mellitus, with ketoacidosis	E14.1
4008576	Diabetes mellitus without complication	SNOMED	111552007	E10-E14	Unspecified diabetes mellitus, without complications	E14.9

## Sheet: table 3
Table 3 The rules verified by literatures
WekaNo	L1_Code	R1_Code	conf	literature1	literature2	literature3
79	E58.x00	E34.301	0.17	Bueno A L, Czepielewski M A, Raimundo F V. Calcium and vitamin D intake and biochemical tests in short-stature children and adolescents[J]. European journal of clinical nutrition, 2010, 64(11): 1296.
80	E34.301	E58.x00	0.33	Bueno A L, Czepielewski M A, Raimundo F V. Calcium and vitamin D intake and biochemical tests in short-stature children and adolescents[J]. European journal of clinical nutrition, 2010, 64(11): 1296.
187	R62	G47	0.08	Stores G, Stores R. Sleep disorders and their clinical significance in children with Down syndrome[J]. Developmental Medicine & Child Neurology, 2013, 55(2): 126-130.
190	G47	R62	0.19	Stores G, Stores R. Sleep disorders and their clinical significance in children with Down syndrome[J]. Developmental Medicine & Child Neurology, 2013, 55(2): 126-130.
241	F82.x00	F07.001	0.06	Pirau L, Lui F. Frontal Lobe Syndrome[M]//StatPearls [Internet]. StatPearls Publishing, 2018.
242	F07.001	F82.x00	0.14	Pirau L, Lui F. Frontal Lobe Syndrome[M]//StatPearls [Internet]. StatPearls Publishing, 2018.
277	F80	F07.001	0.04	Pirau L, Lui F. Frontal Lobe Syndrome[M]//StatPearls [Internet]. StatPearls Publishing, 2018.
280	F07.001	F80	0.71	Pirau L, Lui F. Frontal Lobe Syndrome[M]//StatPearls [Internet]. StatPearls Publishing, 2018.
301	R56	R26	0.03	Trikamji B, Singh P, Mishra S. Spinocerebellar ataxia-10 with paranoid schizophrenia[J]. Annals of Indian Academy of Neurology, 2015, 18(1): 93.
391	M62.815	F70-F79	1	Nowakowska B A, Obersztyn E, Szymańska K, et al. Severe mental retardation, seizures, and hypotonia due to deletions of MEF2C[J]. American Journal of Medical Genetics Part B: Neuropsychiatric Genetics, 2010, 153(5): 1042-1051.
469	F70-F79	Q00-Q07	0.01	Tanaka A J, Cho M T, Millan F, et al. Mutations in SPATA5 are associated with microcephaly, intellectual disability, seizures, and hearing loss[J]. The American Journal of Human Genetics, 2015, 97(3): 457-464.
470	Q00-Q07	F70-F79	0.89	Tanaka A J, Cho M T, Millan F, et al. Mutations in SPATA5 are associated with microcephaly, intellectual disability, seizures, and hearing loss[J]. The American Journal of Human Genetics, 2015, 97(3): 457-464.
475	F70-F79	Q99.900	0.01	Berkel S, Marshall C R, Weiss B, et al. Mutations in the SHANK2 synaptic scaffolding gene in autism spectrum disorder and mental retardation[J]. Nature genetics, 2010, 42(6): 489.
478	Q99.900	F70-F79	0.88	Berkel S, Marshall C R, Weiss B, et al. Mutations in the SHANK2 synaptic scaffolding gene in autism spectrum disorder and mental retardation[J]. Nature genetics, 2010, 42(6): 489.
505	F90	R26	0.01	Buderath P, Gärtner K, Frings M, et al. Postural and gait performance in children with attention deficit/hyperactivity disorder[J]. Gait & posture, 2009, 29(2): 249-254.	Insuga V S, Vinués B M, del Pozo R L, et al. Do children with attention deficit and hyperactivity disorder (ADHD) have a different gait pattern? Relationship between idiopathic toe-walking and ADHD[J]. Anales de Pediatría (English Edition), 2018, 88(4): 191-195.	Manicolo O, Grob A, Hagmann-von Arx P. Gait in children with attention-deficit hyperactivity disorder in a dual-task paradigm[J]. Frontiers in psychology, 2017, 8: 34.
517	F70-F79	F82.x00	0.03	Hou M, Sun D R, Shan R B, et al. Comorbidities in patients with cerebral palsy and their relationship with neurologic subtypes and Gross Motor Function Classification System levels[J]. Zhonghua er ke za zhi= Chinese journal of pediatrics, 2010, 48(5): 351-354.
520	F82.x00	F70-F79	0.69	Hou M, Sun D R, Shan R B, et al. Comorbidities in patients with cerebral palsy and their relationship with neurologic subtypes and Gross Motor Function Classification System levels[J]. Zhonghua er ke za zhi= Chinese journal of pediatrics, 2010, 48(5): 351-354.
529	F70-F79	R94.001	0.01	Jóźwiak S, Kotulska K, Domańska-Pakieła D, et al. Antiepileptic treatment before the onset of seizures reduces epilepsy severity and risk of mental retardation in infants with tuberous sclerosis complex[J]. european journal of paediatric neurology, 2011, 15(5): 424-431.
530	R94.001	F70-F79	0.67	Jóźwiak S, Kotulska K, Domańska-Pakieła D, et al. Antiepileptic treatment before the onset of seizures reduces epilepsy severity and risk of mental retardation in infants with tuberous sclerosis complex[J]. european journal of paediatric neurology, 2011, 15(5): 424-431.
531	F45	F70-F79	0.67	Kuwabara H, Otsuka M, Shindo M, et al. Diagnostic classification and demographic features in 283 patients with somatoform disorder[J]. Psychiatry and clinical neurosciences, 2007, 61(3): 283-289.
550	F70-F79	F45	0.01	Kuwabara H, Otsuka M, Shindo M, et al. Diagnostic classification and demographic features in 283 patients with somatoform disorder[J]. Psychiatry and clinical neurosciences, 2007, 61(3): 283-289.
577	G20-G26	F70-F79	0.58	Mathew T, Avati A, D'Souza D, et al. Expanding spectrum of RARS 2 gene disorders: Myoclonic epilepsy, mental retardation, spasticity, and extrapyramidal features[J]. Epilepsia open, 2018, 3(2): 270-275.
580	F70-F79	G20-G26	0.01	Mathew T, Avati A, D'Souza D, et al. Expanding spectrum of RARS 2 gene disorders: Myoclonic epilepsy, mental retardation, spasticity, and extrapyramidal features[J]. Epilepsia open, 2018, 3(2): 270-275.
595	F70-F79	R26	0.01	Enkelaar L, Smulders E, van Schrojenstein Lantman-de Valk H, et al. A review of balance and gait capacities in relation to falls in persons with intellectual disability[J]. Research in Developmental Disabilities, 2012, 33(1): 291-306.	Isidor B, Pichon O, Baron S, et al. Deletion of the CUL4B gene in a boy with mental retardation, minor facial anomalies, short stature, hypogonadism, and ataxia[J]. American journal of medical genetics Part A, 2010, 152(1): 175-180.
631	F84	R62	0.02	van Daalen E, Kemner C, Verbeek N E, et al. Social Responsiveness Scale-aided analysis of the clinical impact of copy number variations in autism[J]. Neurogenetics, 2011, 12(4): 315-323.
632	R62	F84	1	van Daalen E, Kemner C, Verbeek N E, et al. Social Responsiveness Scale-aided analysis of the clinical impact of copy number variations in autism[J]. Neurogenetics, 2011, 12(4): 315-323.
641	F84	R94.001	0.01	Boutros N N, Lajiness-O’Neill R, Zillgitt A, et al. EEG changes associated with autistic spectrum disorders[J]. Neuropsychiatric Electrophysiology, 2015, 1(1): 3.	Kern J K, Geier D A, Sykes L K, et al. Medical conditions in autism and events associated with initial onset of autism[J]. OA Autism, 2014, 2(9).
642	R94.001	F84	1	Boutros N N, Lajiness-O’Neill R, Zillgitt A, et al. EEG changes associated with autistic spectrum disorders[J]. Neuropsychiatric Electrophysiology, 2015, 1(1): 3.	Kern J K, Geier D A, Sykes L K, et al. Medical conditions in autism and events associated with initial onset of autism[J]. OA Autism, 2014, 2(9).
643	F84	F07.001	0.01	Yeung M K, Lee T L, Chan A S. Frontal Lobe Dysfunction Underlies the Differential Word Retrieval Impairment in Adolescents with High‐Functioning Autism[J]. Autism Research, 2019.
644	F07.001	F84	1	Yeung M K, Lee T L, Chan A S. Frontal Lobe Dysfunction Underlies the Differential Word Retrieval Impairment in Adolescents with High‐Functioning Autism[J]. Autism Research, 2019.
645	F84	R26	0.01	American Psychiatric Association. Diagnostic and statistical manual of mental disorders (DSM-5®)[M]. American Psychiatric Pub, 2013.
649	F84	E58.x00	0.01	Bicer A H, Alsaffar A A. Body mass index, dietary intake and feeding problems of Turkish children with autism spectrum disorder (ASD)[J]. Research in developmental disabilities, 2013, 34(11): 3978-3987.
650	E58.x00	F84	1	Bicer A H, Alsaffar A A. Body mass index, dietary intake and feeding problems of Turkish children with autism spectrum disorder (ASD)[J]. Research in developmental disabilities, 2013, 34(11): 3978-3987.
655	F84	H93.9001	0.01	Luo J J, Khurana D S, Kothare S V. Brainstem auditory evoked potentials and middle latency auditory evoked potentials in young children[J]. Journal of Clinical Neuroscience, 2013, 20(3): 383-388.	Wong V, Wong S N. Brainstem auditory evoked potential study in children with autistic disorder[J]. Journal of autism and developmental disorders, 1991, 21(3): 329-340.	Demopoulos C, Lewine J D. Audiometric profiles in autism spectrum disorders: Does subclinical hearing loss impact communication?[J]. Autism Research, 2016, 9(1): 107-120.
656	H93.9001	F84	1	Luo J J, Khurana D S, Kothare S V. Brainstem auditory evoked potentials and middle latency auditory evoked potentials in young children[J]. Journal of Clinical Neuroscience, 2013, 20(3): 383-388.	Wong V, Wong S N. Brainstem auditory evoked potential study in children with autistic disorder[J]. Journal of autism and developmental disorders, 1991, 21(3): 329-340.	Demopoulos C, Lewine J D. Audiometric profiles in autism spectrum disorders: Does subclinical hearing loss impact communication?[J]. Autism Research, 2016, 9(1): 107-120.
657	F84	F98	0.01	Kress V E W. Self‐injurious behaviors: Assessment and diagnosis[J]. Journal of Counseling & Development, 2003, 81(4): 490-496.
658	F98	F84	1	Kress V E W. Self‐injurious behaviors: Assessment and diagnosis[J]. Journal of Counseling & Development, 2003, 81(4): 490-496.
661	F84	J40.x00	0.01	Kern J K, Geier D A, Sykes L K, et al. Medical conditions in autism and events associated with initial onset of autism[J]. OA Autism, 2014, 2(9).
662	J40.x00	F84	1	Kern J K, Geier D A, Sykes L K, et al. Medical conditions in autism and events associated with initial onset of autism[J]. OA Autism, 2014, 2(9).
666	F45	F84	1	Dillenburger K. Evidence-based management and intervention for autism spectrum disorders[M]//Autism Spectrum Disorder-Recent Advances. IntechOpen, 2015.
668	E70-E90	F84	1	Ghaziuddin M, Al-Owain M. Autism spectrum disorders and inborn errors of metabolism: an update[J]. Pediatric Neurology, 2013, 49(4): 232-236.
670	E55.001	F84	1	Cannell J J. Autism and vitamin D[J]. Medical hypotheses, 2008, 70(4): 750-759.
678	E60.x00	F84	1	Bjørklund G. The role of zinc and copper in autism spectrum disorders[J]. Acta Neurobiol Exp (Wars), 2013, 73(2): 225-236.
682	R10	F84	1	Mazurek M O, Keefer A, Shui A, et al. One-year course and predictors of abdominal pain in children with autism spectrum disorders: The role of anxiety and sensory over-responsivity[J]. Research in Autism Spectrum Disorders, 2014, 8(11): 1508-1515.	Saad K, Eltayeb A A, Mohamad I L, et al. A randomized, placebo-controlled trial of digestive enzymes in children with autism spectrum disorders[J]. Clinical Psychopharmacology and Neuroscience, 2015, 13(2): 188.
690	D64	F84	1	Nazni P, Wesely E, Nishadevi V. Impact of casein and gluten free dietary intervention on selected autistic children[J]. Iranian Journal of Pediatrics, 2008, 18(3): 244-250.
692	D55	F84	1	Ghaziuddin M, Al-Owain M. Autism spectrum disorders and inborn errors of metabolism: an update[J]. Pediatric Neurology, 2013, 49(4): 232-236.
698	R46.200	F84	1	Rescorla L A, Given C, Glynn S, et al. International comparisons of autism spectrum disorder behaviors in preschoolers rated by parents and caregivers/teachers[J]. Autism, 2019: 1362361319839151.
716	D56.900	F84	1	Daniels R J, Peden J F, Lloyd C, et al. Sequence, structure and pathology of the fully annotated terminal 2 Mb of the short arm of human chromosome 16[J]. Human molecular genetics, 2001, 10(4): 339-352.
730	Q36	F84	1	Qiao Y, Liu X, Harvard C, et al. Autism‐associated familial microdeletion of Xp11. 22[J]. Clinical genetics, 2008, 74(2): 134-144.
732	Q35	F84	1	Ousley O, Rockers K, Dell M L, et al. A review of neurocognitive and behavioral profiles associated with 22q11 deletion syndrome: implications for clinical evaluation and treatment[J]. Current psychiatry reports, 2007, 9(2): 148-158.
736	N00-N08	F84	1	Mitchel M W, Moreno-De-Luca D, Myers S M, et al. 17q12 recurrent deletion syndrome[M]//GeneReviews®[Internet]. University of Washington, Seattle, 2016.
738	M85.900	F84	1	Neumeyer A M, Gates A, Ferrone C, et al. Bone density in peripubertal boys with autism spectrum disorders[J]. Journal of autism and developmental disorders, 2013, 43(7): 1623-1629.
740	K30.x00	F84	1	Navarro F, Liu Y, Rhoads J M. Can probiotics benefit children with autism spectrum disorders?[J]. World journal of gastroenterology, 2016, 22(46): 10093.	Cubala-Kucharska M. The review of most frequently occurring medical disorders related to aetiology of autism and the methods of treatment[J]. Acta Neurobiol Exp (Wars), 2010, 70(2): 141-146.
746	H93.300	F84	1	Luo J J, Khurana D S, Kothare S V. Brainstem auditory evoked potentials and middle latency auditory evoked potentials in young children[J]. Journal of Clinical Neuroscience, 2013, 20(3): 383-388.	Wong V, Wong S N. Brainstem auditory evoked potential study in children with autistic disorder[J]. Journal of autism and developmental disorders, 1991, 21(3): 329-340.
750	H53.900	F84	1	Ludlow A K, Wilkins A J. Atypical Sensory behaviours in children with Tourette’s Syndrome and in children with Autism Spectrum Disorders[J]. Research in developmental disabilities, 2016, 56: 108-116.
752	G04	F84	1	Kern J K, Geier D A, Sykes L K, et al. Relevance of neuroinflammation and encephalitis in autism[J]. Frontiers in cellular neuroscience, 2016, 9: 519.
760	F40.901	F84	1	Wijnhoven L A M W, Creemers D H M, Vermulst A A, et al. Prevalence and risk factors of anxiety in a clinical Dutch sample of children with an autism spectrum disorder[J]. Frontiers in psychiatry, 2018, 9: 50.
764	E46.x00	F84	1	Xia W, Zhou Y, Sun C, et al. A preliminary study on nutritional status and intake in Chinese children with autism[J]. European journal of pediatrics, 2010, 169(10): 1201-1206.
766	E22.802	F84	1	Yoshimura K, Naiki Y, Horikawa R, et al. Three patients with autism and central precocious puberty[J]. Clinical Pediatric Endocrinology, 2005, 14(Supplement24): S24_55-S24_57.	Yoshimura K, Naiki Y, Horikawa R, et al. Three patients with autism and central precocious puberty[J]. Clinical Pediatric Endocrinology, 2005, 14(Supplement24): S24_55-S24_57.
1	M85.900	E22.802	1	Miller K K, Biller B M K, Hier J, et al. Androgens and bone density in women with hypopituitarism[J]. The Journal of Clinical Endocrinology & Metabolism, 2002, 87(6): 2770-2776.
2	E22.802	M85.900	1	Miller K K, Biller B M K, Hier J, et al. Androgens and bone density in women with hypopituitarism[J]. The Journal of Clinical Endocrinology & Metabolism, 2002, 87(6): 2770-2776.
19	E30.100	M85.900	0.5	Cattran A M, Kalkwarf H J, Pinney S M, et al. Bone density and timing of puberty in a longitudinal study of girls[J]. Journal of pediatric and adolescent gynecology, 2015, 28(3): 170-172.	Magarey A M, Boulton T J C, Chatterton B E, et al. Bone growth from 11 to 17 years: relationship to growth, gender and changes with pubertal status including timing of menarche[J]. Acta paediatrica, 1999, 88(2): 139-146.
20	M85.900	E30.100	1	Cattran A M, Kalkwarf H J, Pinney S M, et al. Bone density and timing of puberty in a longitudinal study of girls[J]. Journal of pediatric and adolescent gynecology, 2015, 28(3): 170-172.	Magarey A M, Boulton T J C, Chatterton B E, et al. Bone growth from 11 to 17 years: relationship to growth, gender and changes with pubertal status including timing of menarche[J]. Acta paediatrica, 1999, 88(2): 139-146.
21	E30.100	E22.802	0.5	Harrington J, Palmert M R. Definition, etiology, and evaluation of precocious puberty[J]. UpToDate, Waltham, MA: Walters Kluwer Health, 2016.
22	E22.802	E30.100	1	Harrington J, Palmert M R. Definition, etiology, and evaluation of precocious puberty[J]. UpToDate, Waltham, MA: Walters Kluwer Health, 2016.
43	J35	G47	1	Rosen G M, Cavanaugh K L, Roby B B. Mechanisms and predisposing factors for sleep related breathing disorders in children[J]. 2011.
46	G47	J35	0.19	Rosen G M, Cavanaugh K L, Roby B B. Mechanisms and predisposing factors for sleep related breathing disorders in children[J]. 2011.
145	G40-G41	E16.103	0.01	Caraballo R H, Sakr D, Mozzi M, et al. Symptomatic occipital lobe epilepsy following neonatal hypoglycemia[J]. Pediatric neurology, 2004, 31(1): 24-29.	Menni F, De Lonlay P, Sevin C, et al. Neurologic outcomes of 90 neonates and infants with persistent hyperinsulinemic hypoglycemia[J]. PEDIATRICS-SPRINGFIELD-, 2001, 107(3): 476-479.
146	E16.103	G40-G41	1	Caraballo R H, Sakr D, Mozzi M, et al. Symptomatic occipital lobe epilepsy following neonatal hypoglycemia[J]. Pediatric neurology, 2004, 31(1): 24-29.	Menni F, De Lonlay P, Sevin C, et al. Neurologic outcomes of 90 neonates and infants with persistent hyperinsulinemic hypoglycemia[J]. PEDIATRICS-SPRINGFIELD-, 2001, 107(3): 476-479.
199	F90	F32.901	0.01	Meinzer M C, Pettit J W, Viswesvaran C. The co-occurrence of attention-deficit/hyperactivity disorder and unipolar depression in children and adolescents: a meta-analytic review[J]. Clinical Psychology Review, 2014, 34(8): 595-607.
200	F32.901	F90	0.67	Meinzer M C, Pettit J W, Viswesvaran C. The co-occurrence of attention-deficit/hyperactivity disorder and unipolar depression in children and adolescents: a meta-analytic review[J]. Clinical Psychology Review, 2014, 34(8): 595-607.
259	G47	F82.x00	0.13	Barnett A L, Wiggs L. Sleep behaviour in children with developmental co‐ordination disorder[J]. Child: care, health and development, 2012, 38(3): 403-411.
262	F82.x00	G47	0.06	Barnett A L, Wiggs L. Sleep behaviour in children with developmental co‐ordination disorder[J]. Child: care, health and development, 2012, 38(3): 403-411.
283	R56	G20-G26	0.03	Obeso J A, Rodriguez-Oroz M C, Stamelou M, et al. The expanding universe of disorders of the basal ganglia[J]. The Lancet, 2014, 384(9942): 523-531.
284	G20-G26	R56	0.17	Obeso J A, Rodriguez-Oroz M C, Stamelou M, et al. The expanding universe of disorders of the basal ganglia[J]. The Lancet, 2014, 384(9942): 523-531.
304	R26	R56	0.15	Trikamji B, Singh P, Mishra S. Spinocerebellar ataxia-10 with paranoid schizophrenia[J]. Annals of Indian Academy of Neurology, 2015, 18(1): 93.
325	G40-G41	R56	0.12	Leuzzi V, Mastrangelo M, Battini R, et al. Inborn errors of creatine metabolism and epilepsy[J]. Epilepsia, 2013, 54(2): 217-227.
326	R56	G40-G41	0.36	Leuzzi V, Mastrangelo M, Battini R, et al. Inborn errors of creatine metabolism and epilepsy[J]. Epilepsia, 2013, 54(2): 217-227.
374	G40-G41	Q99.900	0.01	Heinzen E L, Depondt C, Cavalleri G L, et al. Exome sequencing followed by large-scale genotyping fails to identify single rare variants of large effect in idiopathic generalized epilepsy[J]. The American Journal of Human Genetics, 2012, 91(2): 293-302.	Carvill G L, Heavin S B, Yendle S C, et al. Targeted resequencing in epileptic encephalopathies identifies de novo mutations in CHD2 and SYNGAP1[J]. Nature genetics, 2013, 45(7): 825.	Chénier S, Yoon G, Argiropoulos B, et al. CHD2 haploinsufficiency is associated with developmental delay, intellectual disability, epilepsy and neurobehavioural problems[J]. Journal of neurodevelopmental disorders, 2014, 6(1): 9.
375	Q99.900	G40-G41	0.25	Heinzen E L, Depondt C, Cavalleri G L, et al. Exome sequencing followed by large-scale genotyping fails to identify single rare variants of large effect in idiopathic generalized epilepsy[J]. The American Journal of Human Genetics, 2012, 91(2): 293-302.	Carvill G L, Heavin S B, Yendle S C, et al. Targeted resequencing in epileptic encephalopathies identifies de novo mutations in CHD2 and SYNGAP1[J]. Nature genetics, 2013, 45(7): 825.	Chénier S, Yoon G, Argiropoulos B, et al. CHD2 haploinsufficiency is associated with developmental delay, intellectual disability, epilepsy and neurobehavioural problems[J]. Journal of neurodevelopmental disorders, 2014, 6(1): 9.
376	G40-G41	J40.x00	0.01	Amalakanti S. Recent Advances in Epilepsy[J]. EC Neurology, 2017, 5: 07-13.	Keezer M R, Sisodiya S M, Sander J W. Comorbidities of epilepsy: current concepts and future perspectives[J]. The Lancet Neurology, 2016, 15(1): 106-115.	Kadima N T, Kobau R, Zack M M, et al. Comorbidity in adults with epilepsy—United States, 2010[J]. MMWR. Morbidity and mortality weekly report, 2013, 62(43): 849.
377	J40.x00	G40-G41	0.25	Amalakanti S. Recent Advances in Epilepsy[J]. EC Neurology, 2017, 5: 07-13.	Keezer M R, Sisodiya S M, Sander J W. Comorbidities of epilepsy: current concepts and future perspectives[J]. The Lancet Neurology, 2016, 15(1): 106-115.	Kadima N T, Kobau R, Zack M M, et al. Comorbidity in adults with epilepsy—United States, 2010[J]. MMWR. Morbidity and mortality weekly report, 2013, 62(43): 849.
373	G20-G26	G40-G41	0.25	Rektor I, Tomčík J, Mikl M, et al. Association between the basal ganglia and large-scale brain networks in epilepsy[J]. Brain topography, 2013, 26(2): 355-362.
388	G40-G41	G20-G26	0.02	Rektor I, Tomčík J, Mikl M, et al. Association between the basal ganglia and large-scale brain networks in epilepsy[J]. Brain topography, 2013, 26(2): 355-362.
487	F80	F93.900	0.01	Durkin K, Conti-Ramsden G. Young people with specific language impairment: A review of social and emotional functioning in adolescence[J]. Child Language Teaching and Therapy, 2010, 26(2): 105-121.
490	G20-G26	F80	0.25	Strand E A. Neurologic Substrates of Motor Speech Disorders[J]. Perspectives on Neurophysiology and Neurogenic Speech and Language Disorders, 2013, 23(3): 98-104.
491	F93.900	F80	0.25	Durkin K, Conti-Ramsden G. Young people with specific language impairment: A review of social and emotional functioning in adolescence[J]. Child Language Teaching and Therapy, 2010, 26(2): 105-121.
496	F80	G20-G26	0.01	Strand E A. Neurologic Substrates of Motor Speech Disorders[J]. Perspectives on Neurophysiology and Neurogenic Speech and Language Disorders, 2013, 23(3): 98-104.
506	R26	F90	0.15	Manicolo O, Grob A, Hagmann-von Arx P. Gait in children with attention-deficit hyperactivity disorder in a dual-task paradigm[J]. Frontiers in psychology, 2017, 8: 34.
511	R56	G90-G99	0.03	ZENG H, LIN G, ZHOU H. Primary study on relationship between external hydrocephalus and febrile convulsion in infants[J]. Journal of Clinical Electroence Physiology, 2003 (3): 11.	Arai M, Osaka H. Acute leukoencephalopathy possibly induced by phenytoin intoxication in an adult patient with methylenetetrahydrofolate reductase deficiency[J]. Epilepsia, 2011, 52(7): e58-e61.
512	G90-G99	R56	0.06	ZENG H, LIN G, ZHOU H. Primary study on relationship between external hydrocephalus and febrile convulsion in infants[J]. Journal of Clinical Electroence Physiology, 2003 (3): 11.	Arai M, Osaka H. Acute leukoencephalopathy possibly induced by phenytoin intoxication in an adult patient with methylenetetrahydrofolate reductase deficiency[J]. Epilepsia, 2011, 52(7): e58-e61.
533	G80.900	F70-F79	0.67	MINCIU I. Clinical correlations in cerebral palsy[J]. Maedica, 2012, 7(4): 319.	Einfeld S L, Ellis L A, Emerson E. Comorbidity of intellectual disability and mental disorder in children and adolescents: A systematic review[J]. Journal of Intellectual and Developmental Disability, 2011, 36(2): 137-143.
565	G40-G41	F07.001	0.01	Gaitatzis A, Trimble M R, Sander J W. The psychiatric comorbidity of epilepsy[J]. Acta Neurologica Scandinavica, 2004, 110(4): 207-220.
568	F07.001	G40-G41	0.14	Gaitatzis A, Trimble M R, Sander J W. The psychiatric comorbidity of epilepsy[J]. Acta Neurologica Scandinavica, 2004, 110(4): 207-220.
571	G90-G99	F70-F79	0.61	Peters N J, Mahajan J K, Bawa M, et al. Factors affecting quality of life in early childhood in patients with congenital hydrocephalus[J]. Child's Nervous System, 2014, 30(5): 867-871.	Westermaier T, Schweitzer T, Ernestus R I. Arachnoid cysts[M]//Neurodegenerative Diseases. Springer, New York, NY, 2012: 37-50.
574	F70-F79	G90-G99	0.03	Peters N J, Mahajan J K, Bawa M, et al. Factors affecting quality of life in early childhood in patients with congenital hydrocephalus[J]. Child's Nervous System, 2014, 30(5): 867-871.	Westermaier T, Schweitzer T, Ernestus R I. Arachnoid cysts[M]//Neurodegenerative Diseases. Springer, New York, NY, 2012: 37-50.
583	G40-G41	R94.001	0.01	Yasuhara A. Correlation between EEG abnormalities and symptoms of autism spectrum disorder (ASD)[J]. Brain and Development, 2010, 32(10): 791-798.	Johnson C P, Myers S M. Identification and evaluation of children with autism spectrum disorders[J]. Pediatrics, 2007, 120(5): 1183-1215.
584	R94.001	G40-G41	0.13	Yasuhara A. Correlation between EEG abnormalities and symptoms of autism spectrum disorder (ASD)[J]. Brain and Development, 2010, 32(10): 791-798.	Johnson C P, Myers S M. Identification and evaluation of children with autism spectrum disorders[J]. Pediatrics, 2007, 120(5): 1183-1215.
596	R26	F70-F79	0.54	Isidor B, Pichon O, Baron S, et al. Deletion of the CUL4B gene in a boy with mental retardation, minor facial anomalies, short stature, hypogonadism, and ataxia[J]. American journal of medical genetics Part A, 2010, 152(1): 175-180.	Enkelaar L, Smulders E, van Schrojenstein Lantman-de Valk H, et al. A review of balance and gait capacities in relation to falls in persons with intellectual disability[J]. Research in Developmental Disabilities, 2012, 33(1): 291-306.
601	G40-G41	J00-J06	0.02	GOURABI H E, Bidabadi E, Cheraghalipour F, et al. Febrile seizure: demographic features and causative factors[J]. Iranian journal of child neurology, 2012, 6(4): 33.
602	J00-J06	G40-G41	0.13	GOURABI H E, Bidabadi E, Cheraghalipour F, et al. Febrile seizure: demographic features and causative factors[J]. Iranian journal of child neurology, 2012, 6(4): 33.
603	G40-G41	G47	0.01	Manni R, Terzaghi M. Comorbidity between epilepsy and sleep disorders[J]. Epilepsy research, 2010, 90(3): 171-177.	van Golde E G A, Gutter T, de Weerd A W. Sleep disturbances in people with epilepsy; prevalence, impact and treatment[J]. Sleep medicine reviews, 2011, 15(6): 357-368.
604	G47	G40-G41	0.13	Manni R, Terzaghi M. Comorbidity between epilepsy and sleep disorders[J]. Epilepsy research, 2010, 90(3): 171-177.	van Golde E G A, Gutter T, de Weerd A W. Sleep disturbances in people with epilepsy; prevalence, impact and treatment[J]. Sleep medicine reviews, 2011, 15(6): 357-368.
619	F84	F70-F79	0.51	Levy S E, Giarelli E, Lee L C, et al. Autism spectrum disorder and co-occurring developmental, psychiatric, and medical conditions among children in multiple populations of the United States[J]. Journal of Developmental & Behavioral Pediatrics, 2010, 31(4): 267-275.
620	F70-F79	F84	1	Levy S E, Giarelli E, Lee L C, et al. Autism spectrum disorder and co-occurring developmental, psychiatric, and medical conditions among children in multiple populations of the United States[J]. Journal of Developmental & Behavioral Pediatrics, 2010, 31(4): 267-275.
621	F84	F80	0.16	American Psychiatric Association. Diagnostic and statistical manual of mental disorders (DSM-5®)[M]. American Psychiatric Pub, 2013.
622	F80	F84	1	American Psychiatric Association. Diagnostic and statistical manual of mental disorders (DSM-5®)[M]. American Psychiatric Pub, 2013.
623	F84	G40-G41	0.12	American Psychiatric Association. Diagnostic and statistical manual of mental disorders (DSM-5®)[M]. American Psychiatric Pub, 2013.
624	G40-G41	F84	1	American Psychiatric Association. Diagnostic and statistical manual of mental disorders (DSM-5®)[M]. American Psychiatric Pub, 2013.
625	F84	F90	0.1	Levy S E, Giarelli E, Lee L C, et al. Autism spectrum disorder and co-occurring developmental, psychiatric, and medical conditions among children in multiple populations of the United States[J]. Journal of Developmental & Behavioral Pediatrics, 2010, 31(4): 267-275.
626	F90	F84	1	Levy S E, Giarelli E, Lee L C, et al. Autism spectrum disorder and co-occurring developmental, psychiatric, and medical conditions among children in multiple populations of the United States[J]. Journal of Developmental & Behavioral Pediatrics, 2010, 31(4): 267-275.
627	F84	R56	0.04	Doshi-Velez F, Ge Y, Kohane I. Comorbidity clusters in autism spectrum disorders: an electronic health record time-series analysis[J]. Pediatrics, 2014, 133(1): e54.
628	R56	F84	1	Doshi-Velez F, Ge Y, Kohane I. Comorbidity clusters in autism spectrum disorders: an electronic health record time-series analysis[J]. Pediatrics, 2014, 133(1): e54.
629	F84	F95	0.04	Salazar F, Baird G, Chandler S, et al. Co-occurring psychiatric disorders in preschool and elementary school-aged children with autism spectrum disorder[J]. Journal of Autism and Developmental Disorders, 2015, 45(8): 2283-2294.
630	F95	F84	1	Salazar F, Baird G, Chandler S, et al. Co-occurring psychiatric disorders in preschool and elementary school-aged children with autism spectrum disorder[J]. Journal of Autism and Developmental Disorders, 2015, 45(8): 2283-2294.
633	F84	F82.x00	0.02	MacDonald M, Lord C, Ulrich D A. The relationship of motor skills and social communicative skills in school-aged children with autism spectrum disorder[J]. Adapted Physical Activity Quarterly, 2013, 30(3): 271-282.
634	F82.x00	F84	1	MacDonald M, Lord C, Ulrich D A. The relationship of motor skills and social communicative skills in school-aged children with autism spectrum disorder[J]. Adapted Physical Activity Quarterly, 2013, 30(3): 271-282.
635	F84	G90-G99	0.02	Alexeeff S E, Yau V, Qian Y, et al. Medical conditions in the first years of life associated with future diagnosis of ASD in children[J]. Journal of autism and developmental disorders, 2017, 47(7): 2067-2079.
636	G90-G99	F84	1	Alexeeff S E, Yau V, Qian Y, et al. Medical conditions in the first years of life associated with future diagnosis of ASD in children[J]. Journal of autism and developmental disorders, 2017, 47(7): 2067-2079.
639	F84	G47	0.01	American Psychiatric Association. Diagnostic and statistical manual of mental disorders (DSM-5®)[M]. American Psychiatric Pub, 2013.
640	G47	F84	1	American Psychiatric Association. Diagnostic and statistical manual of mental disorders (DSM-5®)[M]. American Psychiatric Pub, 2013.
646	R26	F84	1	American Psychiatric Association. Diagnostic and statistical manual of mental disorders (DSM-5®)[M]. American Psychiatric Pub, 2013.
647	F84	G20-G26	0.01	Subramanian K, Brandenburg C, Orsati F, et al. Basal ganglia and autism–a translational perspective[J]. Autism Research, 2017, 10(11): 1751-1775.	Ray C, Kornitzer J, Chen N, et al. Evaluation of Dystonia and Dystonic Posturing in a cohort of patients with autism spectrum disorder (ASD)(P5. 6-039)[J]. 2019.
648	G20-G26	F84	1	Subramanian K, Brandenburg C, Orsati F, et al. Basal ganglia and autism–a translational perspective[J]. Autism Research, 2017, 10(11): 1751-1775.	Ray C, Kornitzer J, Chen N, et al. Evaluation of Dystonia and Dystonic Posturing in a cohort of patients with autism spectrum disorder (ASD)(P5. 6-039)[J]. 2019.
651	F84	R25	0.01	American Psychiatric Association. Diagnostic and statistical manual of mental disorders (DSM-5®)[M]. American Psychiatric Pub, 2013.
652	R25	F84	1	American Psychiatric Association. Diagnostic and statistical manual of mental disorders (DSM-5®)[M]. American Psychiatric Pub, 2013.
653	F84	Q00-Q07	0.01	Jayarao M, Sohl K, Tanaka T. Chiari malformation I and autism spectrum disorder: an underrecognized coexistence[J]. Journal of Neurosurgery: Pediatrics, 2015, 15(1): 96-100.
654	Q00-Q07	F84	1	Jayarao M, Sohl K, Tanaka T. Chiari malformation I and autism spectrum disorder: an underrecognized coexistence[J]. Journal of Neurosurgery: Pediatrics, 2015, 15(1): 96-100.
659	F84	Q99.900	0.01	Szatmari P, Paterson A D, Zwaigenbaum L, et al. Mapping autism risk loci using genetic linkage and chromosomal rearrangements[J]. Nature genetics, 2007, 39(3): 319.	Marshall C R, Noor A, Vincent J B, et al. Structural variation of chromosomes in autism spectrum disorder[J]. The American Journal of Human Genetics, 2008, 82(2): 477-488.
660	Q99.900	F84	1	Szatmari P, Paterson A D, Zwaigenbaum L, et al. Mapping autism risk loci using genetic linkage and chromosomal rearrangements[J]. Nature genetics, 2007, 39(3): 319.	Marshall C R, Noor A, Vincent J B, et al. Structural variation of chromosomes in autism spectrum disorder[J]. The American Journal of Human Genetics, 2008, 82(2): 477-488.
663	F84	F93.900	0.01	Levy S E, Giarelli E, Lee L C, et al. Autism spectrum disorder and co-occurring developmental, psychiatric, and medical conditions among children in multiple populations of the United States[J]. Journal of Developmental & Behavioral Pediatrics, 2010, 31(4): 267-275.
664	F93.900	F84	1	Levy S E, Giarelli E, Lee L C, et al. Autism spectrum disorder and co-occurring developmental, psychiatric, and medical conditions among children in multiple populations of the United States[J]. Journal of Developmental & Behavioral Pediatrics, 2010, 31(4): 267-275.
672	E34.301	F84	1	Liu X, Liu J, Xiong X, et al. Correlation between nutrition and symptoms: nutritional survey of children with autism spectrum disorder in Chongqing, China[J]. Nutrients, 2016, 8(5): 294.	Lainhart J E, Bigler E D, Bocian M, et al. Head circumference and height in autism: a study by the Collaborative Program of Excellence in Autism[J]. American Journal of Medical Genetics Part A, 2006, 140(21): 2257-2274.
674	F89.x00	F84	1	https://en.wikipedia.org/wiki/Developmental_disorder
676	E61.900	F84	1	Alexeeff S E, Yau V, Qian Y, et al. Medical conditions in the first years of life associated with future diagnosis of ASD in children[J]. Journal of autism and developmental disorders, 2017, 47(7): 2067-2079.
680	R47	F84	1	American Psychiatric Association. Diagnostic and statistical manual of mental disorders (DSM-5®)[M]. American Psychiatric Pub, 2013.
686	E30.100	F84	1	El-Baz F, Hamza R T, Ayad M S E, et al. Hyperandrogenemia in male autistic children and adolescents: relation to disease severity[J]. International journal of adolescent medicine and health, 2014, 26(1): 79-84.
688	E00-E07	F84	1	Frye R E, Wynne R, Rose S, et al. Thyroid dysfunction in children with autism spectrum disorder is associated with folate receptor α autoimmune disorder[J]. Journal of neuroendocrinology, 2017, 29(3).
696	R50.900	F84	1	Grzadzinski R, Lord C, Sanders S J, et al. Children with autism spectrum disorder who improve with fever: Insights from the Simons Simplex Collection[J]. Autism Research, 2018, 11(1): 175-184.	Curran L K, Newschaffer C J, Lee L C, et al. Behaviors associated with fever in children with autism spectrum disorders[J]. Pediatrics, 2007, 120(6): e1386-e1392.
700	M62.815	F84	1	Ray C, Kornitzer J, Chen N, et al. Evaluation of Dystonia and Dystonic Posturing in a cohort of patients with autism spectrum disorder (ASD)(P5. 6-039)[J]. 2019.
702	L20-L30	F84	1	Sabin B R, Peters N, Peters A T. Atopic dermatitis[C]//Allergy & Asthma Proceedings. 2012, 33.	Yaghmaie P, Koudelka C W, Simpson E L. Mental health comorbidity in patients with atopic dermatitis[J]. Journal of Allergy and Clinical Immunology, 2013, 131(2): 428-433.
708	G80.900	F84	1	Delobel‐Ayoub M, Klapouszczak D, van Bakel M M E, et al. Prevalence and characteristics of autism spectrum disorders in children with cerebral palsy[J]. Developmental Medicine & Child Neurology, 2017, 59(7): 738-742.
710	F32.901	F84	1	American Psychiatric Association. Diagnostic and statistical manual of mental disorders (DSM-5®)[M]. American Psychiatric Pub, 2013.
712	E61.100	F84	1	Reynolds A, Krebs N F, Stewart P A, et al. Iron status in children with autism spectrum disorder[J]. Pediatrics, 2012, 130(Suppl 2): S154.	Latif A, Heinz P, Cook R. Iron deficiency in autism and Asperger syndrome[J]. Autism, 2002, 6(1): 103-114.
718	R90.800	F84	1	Frazier T W, Keshavan M S, Minshew N J, et al. A two-year longitudinal MRI study of the corpus callosum in autism[J]. Journal of autism and developmental disorders, 2012, 42(11): 2312-2322.
720	R63.000	F84	1	Vissoker R E, Latzer Y, Gal E. Eating and feeding problems and gastrointestinal dysfunction in Autism Spectrum Disorders[J]. Research in Autism Spectrum Disorders, 2015, 12: 10-21.	Devnani P A, Hegde A U. Autism and sleep disorders[J]. Journal of pediatric neurosciences, 2015, 10(4): 304.
724	R32.x01	F84	1	von Gontard A, Pirrung M, Niemczyk J, et al. Incontinence in children with autism spectrum disorder[J]. Journal of pediatric urology, 2015, 11(5): 264. e1-264. e7.	Niemczyk J, Wagner C, von Gontard A. Incontinence in autism spectrum disorder: a systematic review[J]. European child & adolescent psychiatry, 2018, 27(12): 1523-1537.
726	R29.300	F84	1	von Gontard A, Pirrung M, Niemczyk J, et al. Incontinence in children with autism spectrum disorder[J]. Journal of pediatric urology, 2015, 11(5): 264. e1-264. e7.	Niemczyk J, Wagner C, von Gontard A. Incontinence in autism spectrum disorder: a systematic review[J]. European child & adolescent psychiatry, 2018, 27(12): 1523-1537.
728	Q50-Q56	F84	1	Butwicka A, Lichtenstein P, Landén M, et al. Hypospadias and increased risk for neurodevelopmental disorders[J]. Journal of Child Psychology and Psychiatry, 2015, 56(2): 155-161.	Wu W H, Chuang J H, Ting Y C, et al. Developmental anomalies and disabilities associated with hypospadias[J]. The Journal of urology, 2002, 168(1): 229-232.	Rotem R S, Chodick G, Davidovitch M, et al. Congenital abnormalities of the male reproductive system and risk of autism spectrum disorders[J]. American journal of epidemiology, 2018, 187(4): 656-663.
734	Q24.900	F84	1	Tsao P C, Lee Y S, Jeng M J, et al. Additive effect of congenital heart disease and early developmental disorders on attention-deficit/hyperactivity disorder and autism spectrum disorder: a nationwide population-based longitudinal study[J]. European child & adolescent psychiatry, 2017, 26(11): 1351-1359.
748	H90	F84	1	Meguid N A, Nashaat N H, Hashem H S, et al. Frequency of risk factors and coexisting abnormalities in a population of Egyptian children with autism spectrum disorder[J]. Asian journal of psychiatry, 2018, 32: 54-58.	Rosenhall U, Nordin V, Sandström M, et al. Autism and hearing loss[J]. Journal of autism and developmental disorders, 1999, 29(5): 349-357.
756	F81	F84	1	Abdallah M W, Greaves-Lord K, Grove J, et al. Psychiatric comorbidities in autism spectrum disorders: findings from a Danish Historic Birth Cohort[J]. European child & adolescent psychiatry, 2011, 20(11-12): 599-601.
758	F41.101	F84	1	American Psychiatric Association. Diagnostic and statistical manual of mental disorders (DSM-5®)[M]. American Psychiatric Pub, 2013.
762	E66.900	F84	1	Curtin C, Anderson S E, Must A, et al. The prevalence of obesity in children with autism: a secondary data analysis using nationally representative data from the National Survey of Children's Health[J]. BMC pediatrics, 2010, 10(1): 11.	Hill A P, Zuckerman K E, Fombonne E. Obesity and autism[J]. Pediatrics, 2015, 136(6): 1051.
770	E10-E14	F84	1	Freeman S J, Roberts W, Daneman D. Type 1 Diabetes and Autism: Is there a link?[J]. Diabetes Care, 2005, 28(4): 925-926.	Li M, Fallin M D, Riley A, et al. The association of maternal obesity and diabetes with autism and other developmental disabilities[J]. Pediatrics, 2016, 137(2).
706	H54	F84	1	Cass H. Visual impairment and autism: current questions and future research[J]. Autism, 1998, 2(2): 117-138.
714	E55.900	F84	1	Bener A, Khattab A O, Bhugra D, et al. Iron and vitamin D levels among autism spectrum disorders children[J]. Annals of African medicine, 2017, 16(4): 186.
768	E16.103	F84	1	Lozada L E, Nylund C M, Gorman G H, et al. Association of autism spectrum disorders with neonatal hyperbilirubinemia[J]. Global pediatric health, 2015, 2: 2333794X15596518.

## Sheet: table 4
Table 4 The rules discoveried by FP-growth algorithm
WekaNo	L1_Code	R1_Code	conf	COHD	Literatures
49	E58.x00	E61.100	0.17	0	0
50	E61.100	E58.x00	0.67	0	0
55	E58.x00	E61.900	0.25	0	0
58	E61.900	E58.x00	0.6	0	0
67	E58.x00	E60.x00	0.17	0	0
68	E60.x00	E58.x00	0.4	0	0
133	R62	E58.x00	0.08	0	0
134	E58.x00	R62	0.25	0	0
393	H93.300	F70-F79	1	0	0
532	R90.000	F70-F79	0.67	0	0
694	R90.000	F84	1	0	0
704	J35	F84	1	0	0
722	R45.700	F84	1	0	0
744	J10-J18	F84	1	0	0
79	E58.x00	E34.301	0.17	0	1
80	E34.301	E58.x00	0.33	0	1
187	R62	G47	0.08	0	1
190	G47	R62	0.19	0	1
241	F82.x00	F07.001	0.06	0	1
242	F07.001	F82.x00	0.14	0	1
277	F80	F07.001	0.04	0	1
280	F07.001	F80	0.71	0	1
301	R56	R26	0.03	0	1
391	M62.815	F70-F79	1	0	1
469	F70-F79	Q00-Q07	0.01	0	1
470	Q00-Q07	F70-F79	0.89	0	1
475	F70-F79	Q99.900	0.01	0	1
478	Q99.900	F70-F79	0.88	0	1
505	F90	R26	0.01	0	1
517	F70-F79	F82.x00	0.03	0	1
520	F82.x00	F70-F79	0.69	0	1
529	F70-F79	R94.001	0.01	0	1
530	R94.001	F70-F79	0.67	0	1
531	F45	F70-F79	0.67	0	1
550	F70-F79	F45	0.01	0	1
577	G20-G26	F70-F79	0.58	0	1
580	F70-F79	G20-G26	0.01	0	1
595	F70-F79	R26	0.01	0	1
631	F84	R62	0.02	0	1
632	R62	F84	1	0	1
641	F84	R94.001	0.01	0	1
642	R94.001	F84	1	0	1
643	F84	F07.001	0.01	0	1
644	F07.001	F84	1	0	1
645	F84	R26	0.01	0	1
649	F84	E58.x00	0.01	0	1
650	E58.x00	F84	1	0	1
655	F84	H93.9001	0.01	0	1
656	H93.9001	F84	1	0	1
657	F84	F98	0.01	0	1
658	F98	F84	1	0	1
661	F84	J40.x00	0.01	0	1
662	J40.x00	F84	1	0	1
666	F45	F84	1	0	1
668	E70-E90	F84	1	0	1
670	E55.001	F84	1	0	1
678	E60.x00	F84	1	0	1
682	R10	F84	1	0	1
690	D64	F84	1	0	1
692	D55	F84	1	0	1
698	R46.200	F84	1	0	1
716	D56.900	F84	1	0	1
730	Q36	F84	1	0	1
732	Q35	F84	1	0	1
736	N00-N08	F84	1	0	1
738	M85.900	F84	1	0	1
740	K30.x00	F84	1	0	1
746	H93.300	F84	1	0	1
750	H53.900	F84	1	0	1
752	G04	F84	1	0	1
760	F40.901	F84	1	0	1
764	E46.x00	F84	1	0	1
766	E22.802	F84	1	0	1
319	R56	J00-J06	0.07	1	0
320	J00-J06	R56	0.13	1	0
684	J20-J22	F84	1	1	0
742	J32.900	F84	1	1	0
637	F84	J00-J06	0.02	1	0
638	J00-J06	F84	1	1	0
1	M85.900	E22.802	1	1	1
2	E22.802	M85.900	1	1	1
19	E30.100	M85.900	0.5	1	1
20	M85.900	E30.100	1	1	1
21	E30.100	E22.802	0.5	1	1
22	E22.802	E30.100	1	1	1
43	J35	G47	1	1	1
46	G47	J35	0.19	1	1
145	G40-G41	E16.103	0.01	1	1
146	E16.103	G40-G41	1	1	1
199	F90	F32.901	0.01	1	1
200	F32.901	F90	0.67	1	1
259	G47	F82.x00	0.13	1	1
262	F82.x00	G47	0.06	1	1
283	R56	G20-G26	0.03	1	1
284	G20-G26	R56	0.17	1	1
304	R26	R56	0.15	1	1
325	G40-G41	R56	0.12	1	1
326	R56	G40-G41	0.36	1	1
374	G40-G41	Q99.900	0.01	1	1
375	Q99.900	G40-G41	0.25	1	1
376	G40-G41	J40.x00	0.01	1	1
377	J40.x00	G40-G41	0.25	1	1
373	G20-G26	G40-G41	0.25	1	1
388	G40-G41	G20-G26	0.02	1	1
487	F80	F93.900	0.01	1	1
490	G20-G26	F80	0.25	1	1
491	F93.900	F80	0.25	1	1
496	F80	G20-G26	0.01	1	1
506	R26	F90	0.15	1	1
511	R56	G90-G99	0.03	1	1
512	G90-G99	R56	0.06	1	1
533	G80.900	F70-F79	0.67	1	1
565	G40-G41	F07.001	0.01	1	1
568	F07.001	G40-G41	0.14	1	1
571	G90-G99	F70-F79	0.61	1	1
574	F70-F79	G90-G99	0.03	1	1
583	G40-G41	R94.001	0.01	1	1
584	R94.001	G40-G41	0.13	1	1
596	R26	F70-F79	0.54	1	1
601	G40-G41	J00-J06	0.02	1	1
602	J00-J06	G40-G41	0.13	1	1
603	G40-G41	G47	0.01	1	1
604	G47	G40-G41	0.13	1	1
619	F84	F70-F79	0.51	1	1
620	F70-F79	F84	1	1	1
621	F84	F80	0.16	1	1
622	F80	F84	1	1	1
623	F84	G40-G41	0.12	1	1
624	G40-G41	F84	1	1	1
625	F84	F90	0.1	1	1
626	F90	F84	1	1	1
627	F84	R56	0.04	1	1
628	R56	F84	1	1	1
629	F84	F95	0.04	1	1
630	F95	F84	1	1	1
633	F84	F82.x00	0.02	1	1
634	F82.x00	F84	1	1	1
635	F84	G90-G99	0.02	1	1
636	G90-G99	F84	1	1	1
639	F84	G47	0.01	1	1
640	G47	F84	1	1	1
646	R26	F84	1	1	1
647	F84	G20-G26	0.01	1	1
648	G20-G26	F84	1	1	1
651	F84	R25	0.01	1	1
652	R25	F84	1	1	1
653	F84	Q00-Q07	0.01	1	1
654	Q00-Q07	F84	1	1	1
659	F84	Q99.900	0.01	1	1
660	Q99.900	F84	1	1	1
663	F84	F93.900	0.01	1	1
664	F93.900	F84	1	1	1
672	E34.301	F84	1	1	1
674	F89.x00	F84	1	1	1
676	E61.900	F84	1	1	1
680	R47	F84	1	1	1
686	E30.100	F84	1	1	1
688	E00-E07	F84	1	1	1
696	R50.900	F84	1	1	1
700	M62.815	F84	1	1	1
702	L20-L30	F84	1	1	1
708	G80.900	F84	1	1	1
710	F32.901	F84	1	1	1
712	E61.100	F84	1	1	1
718	R90.800	F84	1	1	1
720	R63.000	F84	1	1	1
724	R32.x01	F84	1	1	1
726	R29.300	F84	1	1	1
728	Q50-Q56	F84	1	1	1
734	Q24.900	F84	1	1	1
748	H90	F84	1	1	1
756	F81	F84	1	1	1
758	F41.101	F84	1	1	1
762	E66.900	F84	1	1	1
770	E10-E14	F84	1	1	1
706	H54	F84	1	1	1
714	E55.900	F84	1	1	1
768	E16.103	F84	1	1	1
